# Supplementary material for: Crotamiton derivative JM03 extends lifespan and improves oxidative and hypertonic stress resistance in Caenorhabditis elegans via inhibiting OSM-9
Source: eLife. 2022 May 5;11:e72410. doi: 10.7554/eLife.72410 (PMC9071264; doi:10.7554/eLife.72410)
Supplement: Figure 1—figure supplement 1—source data 1. [file elife-72410-fig1-figsupp1-data1.xlsx]

## Sheet: Figure S1
	Strain	Lifespan of each worm (days)																Mean lifespan (days)	Lifespan extension (%)	P values of Ctrl
		Treatment	1	2	3	4	5	6	7	8	9	10	11	12	13	14	15
	N2	Ctrl	10	10	12	14	14	15	19	19	20	20	21	21	22	22	25	16.3167	/
			11	12	12	13	14	14	16	16	16	16	18	19	19	20	22
			10	10	10	13	13	16	16	16	16	18	18	19	20	20	22
			10	11	12	15	15	16	16	16	17	17	18	18	19	20	20
		Permethrin 100 μM	9	9	10	10	10	11	12	12	13	15	16	17	17	21	24	15.1667	-7.05	0.1102
			10	11	12	15	16	16	18	18	18	18	18	19	20	21	23
			10	13	14	14	15	15	15	15	16	16	16	17	19	20	20
			9	10	10	10	12	12	13	13	15	18	18	18	18	19	21
		Permethrin 400 μM	9	10	12	13	15	15	15	16	16	16	18	18	18	21	22	14.95	-8.39	0.0493
			9	10	10	10	11	12	14	14	15	15	16	16	16	19	20
			10	11	13	14	14	16	16	16	17	19	19	20	20	21	21
			9	9	10	11	12	13	13	13	15	15	16	16	16	19	22
		Benzyl benzoate 100 μM	12	12	13	14	16	18	18	18	19	19	19	20	21	22	24	15.9167	-2.45	0.3944
			11	12	12	13	14	14	16	16	18	18	19	19	20	20	22
			9	10	10	12	13	14	15	15	15	16	16	16	16	17	20
			9	11	13	13	13	13	15	16	16	16	18	19	20	20	20
		Benzyl benzoate 400 μM	10	10	10	12	13	13	15	15	15	15	16	17	17	19	20	15.8333	-3.00	0.2933
			9	11	12	13	13	13	16	17	17	19	19	19	20	20	20
			12	12	12	15	15	15	15	18	18	19	19	20	20	21	23
			10	12	13	13	13	16	16	16	16	18	19	19	20	20	20
