# Supplementary material for: Crotamiton derivative JM03 extends lifespan and improves oxidative and hypertonic stress resistance in Caenorhabditis elegans via inhibiting OSM-9
Source: eLife. 2022 May 5;11:e72410. doi: 10.7554/eLife.72410 (PMC9071264; doi:10.7554/eLife.72410)
Supplement: Figure 1—figure supplement 2—source data 1. [file elife-72410-fig1-figsupp2-data1.xlsx]

## Sheet: Figure S2
		Ctrl					Cro 400 μM
	Time (hours)	1	2	3	Mean	SD	1	2	3	Mean	SD
	0	0.012	0.012	0.012	0.012	1.73472e-18	0.012	0.012	0.012	0.012	1.73472e-18
	12	0.134	0.142	0.14	0.138667	0.00339935	0.119	0.152	0.147	0.139333	0.014522
	24	0.231	0.235	0.246	0.237333	0.0063421	0.193	0.248	0.253	0.231333	0.0271825
	36	0.385	0.489	0.564	0.479333	0.0733954	0.492	0.542	0.584	0.539333	0.0376061
	48	0.573	0.645	0.693	0.637	0.0493153	0.648	0.621	0.525	0.598	0.0527826
	60	0.946	0.853	0.735	0.844667	0.0863417	0.935	0.864	0.953	0.917333	0.0384216
	72	0.835	0.926	0.986	0.915667	0.062077	1.121	0.924	1.034	1.02633	0.0806074
		Ctrl					JM03 400 μM
	Time (hours)	1	2	3	Mean	SD	1	2	3	Mean	SD
	0	0.012	0.012	0.012	0.012	1.73472e-18	0.012	0.012	0.012	0.012	1.73472e-18
	12	0.167	0.169	0.176	0.170667	0.00385861	0.127	0.151	0.234	0.170667	0.0458427
	24	0.266	0.272	0.269	0.269	0.00244949	0.326	0.337	0.336	0.333	0.00496655
	36	0.527	0.48	0.521	0.509333	0.0208859	0.612	0.519	0.538	0.556333	0.0401193
	48	0.619	0.703	0.597	0.639667	0.0456752	0.391	0.534	0.584	0.503	0.0817843
	60	0.894	0.817	0.72	0.810333	0.0711914	0.829	1.022	0.819	0.89	0.0934273
	72	0.996	0.836	0.964	0.932	0.0691279	1.136	0.984	1.352	1.15733	0.150991
