# Supplementary material for: Crotamiton derivative JM03 extends lifespan and improves oxidative and hypertonic stress resistance in Caenorhabditis elegans via inhibiting OSM-9
Source: eLife. 2022 May 5;11:e72410. doi: 10.7554/eLife.72410 (PMC9071264; doi:10.7554/eLife.72410)
Supplement: Figure 2—figure supplement 1—source data 1. [file elife-72410-fig2-figsupp1-data1.xlsx]

## Sheet: Fig2-supplement figure1-source
	Strain	Lifespan of each worm (days)																Mean lifespan (days)	Lifespan extension (%)	P values of Ctrl
		Treatment	1	2	3	4	5	6	7	8	9	10	11	12	13	14	15
	N2	Ctrl	13	15	15	15	15	16	16	16	17	17	18	21				17.7381	/	/
			14	15	15	17	18	19	19	19	19	20	21	23	23	23	28
			14	15	16	16	16	16	16	17	17	18	18	19	19	20	21
		Cro 100 μM	13	15	16	16	17	17	17	17	17	20	20	20	20	21		18	1.48	0.3693
			11	15	16	16	16	17	17	18	18	20	24	24	24	24	24
			13	15	16	16	17	17	17	17	17	17	20	21	23
		Cro 400 μM	15	15	16	17	17	17	17	17	19	19	19	20	23	24		18.878	6.43	0.0737
			11	16	16	17	18	18	20	20	20	20	20	23	23
			13	16	17	18	18	19	19	20	20	20	20	24	25	28
		JM01 100 μM	13	13	13	13	15	16	17	17	19	19	19	19	19	20	23	17.75	0.07	0.7245
			13	13	16	16	17	17	17	18	18	18	19	20	20	20	21
			11	16	16	17	17	17	18	19	19	20	23	23	23	24
		JM01 400 μM	13	14	15	18	19	21	21	22	23	24	25	26	27	30		21.8529	23.2	<0.0001
			18	20	20	21	21	21	23	23	24	24	25	26	26
			20	21	21	21	23	23	24
		JM02 100 μM	13	15	17	17	18	18	20	21	23	23	23	23	26	26	27	23.3111	31.42	<0.0001
			23	23	24	24	24	24	24	26	27	27	27	27	28	28	28
			13	13	19	20	20	21	25	27	27	27	28	28	29	29	29
		JM02 400 μM	13	17	17	20	20	21	24	24	28							20.6667	16.51	0.0006
			14	15	15	18	20	20	20	21	23	23	24	25
			14	14	17	17	22	22	23	23	24	26	28	30
		JM03 100 μM	13	13	13	18	20	20	21	22	22	22	26	27	28	29	32	22.2889	25.66	<0.0001
			13	17	17	20	20	23	23	23	26	27	28	28	29	30	31
			13	16	16	17	17	18	21	22	23	23	24	24	26	31	31
		JM03 400 μM	15	15	16	17	18	19	20	20	21	21	23	23	23	24	29	21.1778	19.39	<0.0001
			16	16	17	17	18	20	20	22	23	23	23	23	23	24	27
			17	20	20	20	20	20	23	23	23	23	23	24	26	26	29
		JM04 100 μM	9	17	17	20	21	21	22	23	23	23	23	24	24	26	28	22.2174	25.25	<0.0001
			20	21	21	24	24	25	27	28
		JM04 400 μM	16	17	17	18	20	21	21	21	23	23	24	24	25	25	28	21.4	20.64	<0.0001
			17	18	19	20	20	20	22	22	22	23	23	23	24	24	25
			11	18	20	20	20	21	22	22	23	23	23	23	23	24	25
		JM05 100 μM	13	19	19	20	20	21	21	21	22	22	22	23	23	23	24	20.6	16.13	<0.0001
			11	13	15	16	17	20	21	21	21	23	23	23	23	23	27
			15	19	20	20	20	21	21	21	21	21	22	23	23	24	26
		JM05 400 μM	9	13	13	20	20	20	21	23	23	23	24	24	25			22.2703	25.55	<0.0001
			13	15	19	23	23	23	23	23	24	25	26	26	28	29
			19	23	23	23	24	24	25	27	29	29
		JM06 100 μM	15	16	16	16	17	18	18	20	21	23	23	23	23	23	23	18.9556	6.86	0.0712
			15	16	16	17	17	18	20	20	20	20	20	21	23	24	25
			15	15	15	15	16	16	18	18	18	19	20	20	20	20	21
		JM06 400 μM	15	16	16	16	17	17	17	19	20	20	20	21	22	24	25	19.4222	9.49	0.0156
			16	17	17	19	19	19	20	21	21	22	23	23	24	24	25			0.0156
			14	16	16	16	16	17	17	18	20	20	20	21	21	23	24
		JM07 100 μM	14	14	15	15	15	15	15	15	16	17	17	19	19	19	20	17.3778	-2.03	0.5687
			15	15	16	16	16	17	17	18	18	19	19	20	21	22	23
			13	13	14	15	16	17	17	18	18	19	19	21	21	21	23
		JM07 400 μM	14	15	20	20	21	22	22	22	23	23	23	23	24	24	24	19.1111	7.74	0.0341
			15	16	16	16	16	17	17	17	18	20	21	21	21	23	23
			14	15	15	16	16	16	16	17	17	17	17	20	21	23	23
		JM08 100 μM	18	20	20	20	20	20	20	20	21	21	22	23	23	24	28	20	12.75	0.0011
			15	15	18	19	20	20	20	21	21	21	21	23	23	25	27
			13	13	13	13	15	17	18	20	20	20	20	20	22	23	24
		JM08 400 μM	15	17	17	18	19	20	20	20	21	23	23	23	24	24	28	20.6667	16.51	<0.0001
			9	15	18	19	20	20	20	20	21	21	22	23	23	23	24
			12	15	17	20	21	21	21	21	21	21	23	23	24	27	33
