# Supplementary material for: Crotamiton derivative JM03 extends lifespan and improves oxidative and hypertonic stress resistance in Caenorhabditis elegans via inhibiting OSM-9
Source: eLife. 2022 May 5;11:e72410. doi: 10.7554/eLife.72410 (PMC9071264; doi:10.7554/eLife.72410)
Supplement: Figure 2—figure supplement 2—source data 1. [file elife-72410-fig2-figsupp2-data1.xlsx]

## Sheet: Figure S4
	Strain	Lifespan of each worm (days)																Mean lifespan (days)	Lifespan extension (%)	P values of Ctrl
		Treatment	1	2	3	4	5	6	7	8	9	10	11	12	13	14	15
	N2	Ctrl	10	11	11	11	11	11	12	12	12	12	14	17	18	18	20	14.4595	/	/
			9	11	12	12	12	12	12	14	14	15	17	18	18	20	21
			9	11	11	11	12	12	13	14	15	16	16	16	17	18	19
			10	11	12	12	13	13	14	16	18	19	20	20	21	21	22
			10	11	11	13	13	14	14	14	14	15	16	17	18	21
		JM03 100 μM	11	11	11	11	14	15	15	15	15	16	16	17	17	17	21	14.9467	3.37	0.8905
			12	13	13	14	14	14	15	16	16	16	16	17	17	18	18
			12	13	13	13	13	13	14	14	14	15	16	16	16	17	18
			11	12	12	14	15	15	15	16	16	17	18	18	18	21	24
			11	11	12	12	13	13	14	14	15	15	15	16	16	17	17
		JM03 400 μM	12	13	13	13	14	15	16	16	16	17	18	19	21	22	23	16.1467	11.66	0.0223
			13	13	14	14	15	16	16	16	16	17	17	17	17	18	18
			13	13	14	14	15	15	15	16	16	16	17	17	17	18	18
			11	12	13	13	16	16	16	16	17	17	18	18	18	21	21
			13	13	15	15	15	15	15	16	16	16	16	19	20	21	24
		JM09 100 μM	11	12	13	13	13	13	13	13	14	15	15	16	16	17	22	16.027	10.84	0.0183
			13	15	15	15	16	16	16	16	16	16	16	17	17	17	17
			12	13	14	14	14	14	15	15	15	16	17	17	17	18	18
			12	12	13	14	15	15	17	18	18	18	19	21	21	22	22
			12	12	13	13	15	15	17	17	20	21	21	21	23	26
		JM09 400 μM	13	13	13	14	16	17	17	17	19	19	19	19	19	19	20	16.4933	14.06	0.0069
			13	13	14	14	15	16	16	16	17	17	18	18	19	22	26
			13	13	14	15	16	17	18	18	18	18	18	19	19	19	19
			12	13	13	14	14	14	14	14	15	16	16	20	21	21	21
			11	12	13	13	14	15	16	16	16	17	18	18	19	19	20
		JM10 100 μM	11	12	12	12	13	14	14	15	15	15	15	16	16	16	17	15.32	5.95	0.4377
			12	13	13	13	13	13	14	15	16	16	16	17	18	18	18
			12	12	12	14	15	16	17	17	17	17	18	18	19	22	23
			10	12	14	14	14	15	15	16	16	16	16	17	18	18	18
			13	13	14	15	15	15	15	15	16	16	16	16	16	17	21
		JM10 400 μM	10	10	11	12	13	16	16	16	16	18	18	18	19	21	23	15.1733	4.93	0.5364
			11	11	11	11	13	15	15	16	16	17	17	17	17	18	18
			10	11	11	11	12	12	16	16	16	16	17	18	18	20	21
			11	11	13	13	13	13	15	15	16	16	17	17	17	18	18
			11	13	13	14	15	15	15	15	16	16	16	17	17	18	19
		JM11 100 μM	12	12	12	12	12	13	13	14	14	14	15	15	15	17	18	14.6	0.97	0.5511
			11	12	14	14	15	15	15	15	16	16	16	17	17	17	19
			11	12	12	13	13	13	13	14	15	15	15	15	17	18	18
			12	12	12	13	13	14	14	14	14	16	17	17	17	18	20
			10	10	11	12	12	12	14	14	14	17	17	18	19	20	21
		JM11 400 μM	14	15	15	15	16	17	17	17	17	18	18	18	20	21	22	16.6133	14.89	0.0035
			14	14	15	15	15	16	16	16	16	17	18	18	20	21	23
			12	12	13	14	14	15	15	16	17	17	17	17	18	18	20
			13	13	13	14	15	16	17	17	17	17	18	18	19	19	22
			13	13	14	14	14	16	16	16	17	18	18	18	20	21	21
		JM12 100 μM	11	12	12	12	13	14	14	15	16	16	16	17	17	18	21	14.6267	1.15	0.4948
			11	11	11	12	13	13	13	13	14	15	16	16	16	18	18
			11	12	12	13	13	14	14	15	15	15	15	16	16	18	20
			11	11	12	13	13	13	15	15	15	16	16	16	17	17	18
			10	12	12	13	13	15	15	16	16	16	17	17	17	18	19
		JM12 400 μM	8	13	13	14	14	14	14	14	15	16	18	18	18	18	18	15.76	8.99	0.084
			13	13	13	13	13	15	16	16	16	16	16	16	16	18	24
			13	14	14	14	14	15	16	16	16	17	18	18	19	19	23
			13	13	13	14	14	14	15	16	16	17	17	18	18	18	18
			13	13	13	15	15	15	15	15	16	16	17	17	18	21	24
		JM13 100 μM	11	11	12	12	13	13	14	14	16	16	17	17	17	17	17	15.3467	6.13	0.2496
			11	12	12	12	13	14	15	16	17	17	17	18	19	21	22
			12	12	13	13	13	14	14	15	15	16	17	17	18	18	20
			12	12	13	13	13	15	15	16	16	16	17	17	17	20	21
			11	12	12	13	13	13	13	17	17	17	18	18	20	21	23
		JM13 400 μM	11	12	14	14	14	15	16	16	17	17	17	17	18	23		16.1216	11.49	0.0337
			11	13	15	15	16	16	16	17	17	17	17	17	17	18	19
			11	13	13	13	15	16	16	16	16	17	17	18	18	21	24
			13	13	14	15	16	16	16	16	17	17	17	17	18	18	22
			11	12	13	13	13	15	16	17	18	18	18	18	19	20	21
		JM14 100 μM	13	13	13	15	15	15	16	17	17	17	18	19	19	19	19	14.9333	3.27	0.7411
			12	13	13	13	13	13	13	13	13	13	14	15	16	16	22
			11	12	12	14	14	14	14	15	15	16	16	16	17	18	21
			12	12	12	12	14	14	14	14	14	14	14	14	16	17	18
			10	12	12	12	12	14	14	14	15	16	17	17	20	21	21
		JM14 400 μM	13	13	13	13	13	14	15	15	16	17	18	18	21	23	23	15.72	8.71	0.0715
			12	13	13	13	13	13	14	14	15	16	16	17	17	17	18
			11	12	13	13	13	14	14	15	15	16	16	17	19	19	21
			12	12	12	16	16	16	17	17	17	18	18	18	18	21	21
			13	13	13	13	14	15	15	15	16	16	17	17	18	19	22
		JM15 100 μM	12	12	13	13	13	14	14	15	15	15	15	16	16	16	17	14.44	-0.14	0.4487
			11	11	11	11	12	12	13	13	13	15	16	16	16	17	18
			12	13	13	13	13	14	14	15	15	15	15	16	18	19	22
			10	11	12	13	13	14	15	15	16	16	16	16	17	17	18
			12	12	12	12	13	13	13	13	14	14	16	17	17	17	21
		JM15 400 μM	10	10	11	11	12	12	12	13	15	16	17	17	17	18	18	13.3867	-7.42	0.0109
			10	10	10	11	11	12	12	12	14	14	15	16	17	18	18
			10	10	10	11	11	12	13	13	13	13	14	15	16	16	16
			10	10	11	12	12	13	13	13	14	15	15	15	15	17	19
			10	10	10	11	12	12	12	13	13	13	13	14	17	18	20
